# Supplementary material for: Comparative Effectiveness of Non-Pharmacological Interventions for Reducing Heart Failure-Related Unplanned Readmissions: A Systematic Review and Network Meta-Analysis
Source: J Clin Med. 2026 Jul 8;15(14):5344. doi: 10.3390/jcm15145344 (PMC13410378; doi:10.3390/jcm15145344)
Supplement: Supplementary file 1 [file jcm-15-05344-s001.zip]

Archive with 1 entries (1 files):
- jcm-4365810-supplementary.pdf
